# Supplementary material for: Synthesis and Antibacterial Activity of Polyalthic Acid Analogs
Source: Antibiotics (Basel). 2023 Jul 19;12(7):1202. doi: 10.3390/antibiotics12071202 (PMC10376133; doi:10.3390/antibiotics12071202)
Supplement: Supplementary file 1 [file antibiotics-12-01202-s001.zip]

Archive with 1 entries (1 files):
- antibiotics-2467226-supplementary.pdf
